# Supplementary material for: What kinds of policies to reduce health inequalities in the UK do researchers support?
Source: J Public Health (Oxf). 2014 Aug 30;37(1):6–17. doi: 10.1093/pubmed/fdu057 (PMC4340326; doi:10.1093/pubmed/fdu057)
Supplement: Supplementary Data [file fdu057_Supplementary_Data.zip]

Archive with 2 entries (2 files):
- fdu057supp_appendix1.doc
- fdu057supp_appendix2.doc
